# Supplementary material for: Satellite DNA in Paphiopedilum subgenus Parvisepalum as revealed by high-throughput sequencing and fluorescent in situ hybridization
Source: BMC Genomics. 2018 Aug 2;19:578. doi: 10.1186/s12864-018-4956-7 (PMC6090851; doi:10.1186/s12864-018-4956-7)
Supplement: Supplementary file 2 — Table S1. Reads clustered and genome proportion for RepeatExplorer (RE) analysis. (XLSX 12 kb) [file 12864_2018_4956_MOESM2_ESM.xlsx]

## Sheet: Table S1 
Table 1 Plant materials for Illumina HiSeq and RepeatExplorer (RE) clustering
Taxon	2C genome size (pg/Mbp)	RE individual species cluster characterisation			RE comparative analysis
		Reads	Mbp	Proportion of genome covered (%)	Reads	Mbp	Proportion of genome covered (%)
Paphiopedilum
section Barbata
P. appletonianum	56.9/55,648.2	2591564	233.241	0.84	760228	68.4205	0.25
subgenus Brachypetalum
P. concolor	46.2/45,183.6	5988388	538.955	2.39	455666	41.0099	0.18
section Cochlopetalum
P. primulinum	47.1/46,063.8	2902306	261.208	1.13	494686	44.5217	0.19
section Coryopedilum
P. rothschildianum	48.0/46,944.0	8185128	736.662	3.14	532524	47.9272	0.2
section Paphiopedilum
P. villosum	49.5/48,411.0	4746576	427.192	1.76	531696	47.8526	0.2
section Pardalopetalum
P. lowii	54.0/52,812.0	7648816	688.393	2.71	570666	51.3599	0.2
subgenus Parvisepalum
P. armeniacum	45.7/44,694.6	4325756	389.318	1.74	457504	41.1754	0.18
Phragmipedium
Phragmipedium longifolium	13.7/13,398.6	5686508	511.786	7.7	142218	12.7996	0.19
