# Supplementary material for: Satellite DNA in Paphiopedilum subgenus Parvisepalum as revealed by high-throughput sequencing and fluorescent in situ hybridization
Source: BMC Genomics. 2018 Aug 2;19:578. doi: 10.1186/s12864-018-4956-7 (PMC6090851; doi:10.1186/s12864-018-4956-7)
Supplement: Supplementary file 8 — Table S4. GenBank accession number of nrITS sequences used in phylogenetic analysis. (XLSX 14 kb) [file 12864_2018_4956_MOESM8_ESM.xlsx]

## Sheet: Table 1
Table 1 Plant materials for Illumina HiSeq and RepeatExplorer (RE) clustering
Taxon	Source	Genome proportion used for RE cluster characterisation (%)	Genome proportion used for RE comparative analysis (%)	Verification (P/V)	Sample reference
Paphiopedilum
section Barbata
P. appletonianum	TNM	1.68	0.22	V	Yung-I Lee 201209
P. barbatum	HBL	NA	0.22	V	HBL 200070142
P. purpuratum	HBL	NA	0.22	V & P	HBL 20110252
subgenus Brachypetalum
P. concolor	TNM	4.77	0.22	V	Yung-I Lee 201201
section Cochlopetalum
P. primulinum	K	2.27	0.22	P	K19811628
section Coryopedilum
P. glanduliferum A	HBL	NA	0.22	V & P	HBL 1071
P. glanduliferum B	HBL	NA	0.22	V	KAS 21 1071
P. rothschildianum	TNM	6.27	0.22	V	Yung-I Lee 201107
section Paphiopedilum
P. druryi	HBL	NA	0.22	P	HBL 2013 0012
P. fairrieanum	HBL	NA	0.22	V & P	HBL 20110265
P. henryanum	HBL	NA	0.22	V & P	HBL 20110255
P. villosum	TNM	3.53	0.22	V	Yung-I Lee 201012
section Pardalopetalum
P. lowii	HBL	5.22	0.22	V	HBL 30629
subgenus Parvisepalum
P. armeniacum	TNM	3.48	0.26	V	Yung-I Lee 201101
Phragmipedium
Phragmipedium longifolium	HBL	15.3	0.22	V & P	HBL 20110235
Abbreviations:
Source				Verification
HBL – Hortus botanicus of Leiden University, Netherlands				V – Voucher
K – Royal Botanic Gardens, Kew, UK				P – Photograph
TNM – National Museum of Natural Science, Taichung, Taiwan

## Sheet: Table S4
Additional file 8: Table S4. GenBank accession number of nrITS sequences used in phylogenetic analysis.
Taxa	GenBank accession number
Paphiopedilum section Barbata
P. appletonianum	JQ929306
P. callosum	JQ929309
P. mastersianum	JQ929337
P. sukhakulii	JQ929349
Paphiopedilum subgenus Brachypetalum
P. concolor	JQ929312
P. niveum	JQ929339
Paphiopedilum section Cochlopetalum
P. primulinum	JQ929342
P. victoria-regina	JQ928343
Paphiopedilum section Coryopedilum
P. rothschildianum	JQ929345
P. stonei	JQ929348
Paphiopedilum section Paphiopedilum
P. druryi	JQ929316
P. spicerianum	JQ929347
Paphiopedilum section Pardalopetalum
P. haynaldianum	JQ929325
P. lowii	JQ929335
Paphiopedilumsubgenus Parvisepalum
P. armeniacum	JQ660882
P. delenatii	JQ929314
P. emersonii clone 1	MH550877
P. emersonii clone 2	MH550876
P. emersonii clone 3	MH550878
P. emersonii clone 4	MH550876
P. emersonii clone 5	MH550874
P. hangianum	MH550873
P. malipoense A	JQ929336
P. malipoense B	MH550872
P. micranthum	JQ929338
P. vietnamense A	MH550871
P. vietnamense B	MH550870
P. vietnamense C	MH550869
Phragmipedium
P. besseae	JQ929358
P. longifolium	JQ929359
